# Supplementary material for: A vascular endothelial growth factor receptor gene variant is associated with susceptibility to acute respiratory distress syndrome
Source: Intensive Care Med Exp. 2018 Jul 9;6:16. doi: 10.1186/s40635-018-0181-6 (PMC6037659; doi:10.1186/s40635-018-0181-6)
Supplement: Supplementary file 5 — Table S5. Summary statistics of SNPs located at the pathways with SNPs significantly associated with ARDS by Christie et al. (PLoS One 2012, 7:e28268). Summary results of the prioritization performed from the 13 genes with significant SNPs at the GWAs of ARDS performed by Christie et al. (XLS 45 kb) [file 40635_2018_181_MOESM5_ESM.xls]

## Sheet: Hoja1
Table S5. Summary statistics of SNPs located at the pathways with SNPs significantly associated with ARDS by Christie et al. (PLoS One 2012, 7:e28268)
Chr.a	Gene	Significant SNPs (p≤0.01)	Positionb	ORc	p-value	# Independent SNPs	Normalized proportion of significant SNPsd
11	DYNC2H1	rs12146667	102988090	1.54	8.79 x 10-4	469.671	0.138
		rs12146610	102988504	1.54	8.79 x 10-4
		rs11225553	102989206	1.54	8.79 x 10-4
		rs11225555	102996242	1.54	8.79 x 10-4
		rs12365335	103014604	1.59	4.02 x 10-4
		rs11225569	103016193	1.59	4.02 x 10-4
		rs11225570	103018826	1.59	4.02 x 10-4
		rs11225573	103024489	1.68	5.83 x 10-5
		rs688906	103029516	1.22	0.010
		rs12361541	103040144	1.63	1.14 x 10-4
		rs12365377	103051106	1.63	1.12 x 10-4
		rs11225592	103064610	1.68	1.49 x 10-4
		rs11225593	103064688	1.65	7.80 x 10-5
		rs11225594	103065171	1.65	8.04 x 10-5
		rs685395	103067460	1.32	4.46 x 10-3
		rs11225600	103068941	1.68	6.33 x 10-5
		rs12360974	103078629	1.68	6.27 x 10-5
		rs11225604	103079673	1.68	6.55 x 10-5
		rs11225615	103108510	1.66	8.85 x 10-5
		rs11225621	103110863	1.66	9.64 x 10-5
		rs11225625	103117512	1.65	9.75 x 10-5
		rs11225628	103120428	1.65	9.75 x 10-5
		rs11225632	103122147	1.65	9.99 x 10-5
		rs11225640	103139930	1.76	3.54 x 10-5
		rs11225641	103141894	1.71	9.26 x 10-5
		rs11225643	103144284	1.59	9.23 x 10-3
		rs313379	103172034	1.34	4.31 x 10-3
		rs12362743	103174035	1.35	4.17 x 10-3
		rs7949814	103176617	1.35	4.18 x 10-3
		rs11225677	103179752	1.57	6.90 x 10-3
		rs11225693	103183431	1.35	4.33 x 10-3
		rs11225702	103185595	1.56	7.91 x 10-3
		rs11225705	103186455	1.34	4.77 x 10-3
		rs10895396	103187029	1.31	7.25 x 10-3
		rs313410	103188218	1.35	3.10 x 10-3
		rs11225710	103188934	1.34	4.29 x 10-3
		rs220327	103190054	1.33	5.36 x 10-3
		rs7936583	103193338	1.45	1.45 x 10-3
		rs7948241	103198180	1.44	1.59 x 10-3
		rs7925257	103199573	1.44	1.73 x 10-3
		rs7933707	103202015	1.44	1.83 x 10-3
		rs11225719	103204489	1.43	1.94 x 10-3
		rs11225722	103206771	1.44	1.91 x 10-3
		rs11225730	103211316	1.55	4.49 x 10-4
		rs7107436	103218918	1.56	3.32 x 10-4
		rs7941666	103221537	1.55	4.43 x 10-4
		rs7935444	103222286	1.54	5.18 x 10-4
		rs7945242	103225913	1.54	5.22 x 10-4
		rs7941781	103226865	1.54	5.30 x 10-4
		rs3910095	103249629	1.53	6.57 x 10-4
		rs11225755	103250088	1.53	6.57 x 10-4
		rs11225768	103273098	1.54	5.81 x 10-4
		rs10895423	103279762	1.53	7.36 x 10-4
		rs11225778	103281559	1.53	7.36 x 10-4
		rs7129349	103281943	1.53	7.36 x 10-4
		rs11225796	103306072	1.52	7.87 x 10-4
		rs1384079	103307544	1.52	7.91 x 10-4
		rs10895428	103310299	1.52	9.38 x 10-4
		rs684308	103311615	1.36	7.93 x 10-3
		rs7121138	103327166	1.34	0.011
		rs11225813	103335225	1.37	6.92 x 10-3
		rs11225816	103339846	1.36	7.59 x 10-3
		rs7932706	103340376	1.36	7.59 x 10-3
		rs11225820	103342925	1.36	7.33 x 10-3
		rs11225822	103345030	1.37	6.80 x 10-3
1	PRDX6	rs9425722	173444645	1.74	3.16 x 10-3	11	0.094
13	FLT1	rs17086617	28962686	1.26	2.44 x 10-3	198	0.066
		rs2296284	28963676	1.25	2.69 x 10-3
		rs7983774	28964325	1.26	2.37 x 10-3
		rs9513095	28967660	1.26	2.36 x 10-3
		rs1555641	28968468	1.26	2.36 x 10-3
		rs9319428	28973621	1.25	3.08 x 10-3
		rs9319429	28973703	1.25	2.86 x 10-3
		rs7992068	28982144	1.26	2.29 x 10-3
		rs9508025	28984063	1.26	2.29 x 10-3
		rs9508026	28984400	1.28	1.10 x 10-3
		rs9513105	28988795	1.27	1.80 x 10-3
		rs9508029	28991988	1.25	3.09 x 10-3
		rs10871266	28993669	1.29	9.15 x 10-4
5	ITGA1	rs1478438	52203098	0.78	7.06 x 10-3	302.914	0.050
		rs1478441	52204943	0.79	8.38 x 10-3
		rs2452868	52213855	0.79	0.010
		rs2938789	52214197	0.79	8.42 x 10-3
		rs2035236	52219214	0.77	5.17 x 10-3
		rs2452866	52221562	0.77	6.11 x 10-3
		rs2934216	52222508	0.81	0.010
		rs10038838	52223779	0.81	8.52 x 10-3
		rs7718036	52227359	1.25	5.32 x 10-3
		rs10513003	52228442	1.25	5.50 x 10-3
		rs7723398	52229105	1.25	5.15 x 10-3
		rs7728585	52229277	1.25	5.15 x 10-3
		rs16880533	52230770	1.25	5.06 x 10-3
		rs10075277	52231484	1.25	5.26 x 10-3
		rs16880534	52232558	1.26	4.74 x 10-3
13	MYCBP2	rs9530622	77707477	0.61	5.38 x 10-3	85.0556	0.012
6	CLIC5	rs1980530	46040887	1.36	1.47 x 10-3	220	0.009
		rs10948278	46050240	1.27	0.011
2	EFHD1	rs960142	233503566	2.4	3.66 x 10-3	147	0.007
5	NREP	rs649429	111283308	2.66	7.34 x 10-3	318	0.007
		rs17496580	111295219	2.71	9.26 x 10-3
4	SLIT2	rs4368605	20362183	1.7	8.41 x 10-3	493	0.006
		rs684278	20487278	1.33	6.85 x 10-3
		rs631901	20500117	1.22	9.37 x 10-3
20	LAMA5	rs6062223	60909316	2.48	8.94 x 10-3	167.181	0.006
6	DST	rs10456737	56496649	0.69	3.89 x 10-3	244.448	0.004
10	NRP1	rs12257894	33608933	1.21	8.41 x 10-3	250	0.004
5	SEMA5A	rs17322495	9395461	1.58	0.010	688.979	0.001
aChromosome; bPositions based on GRCh37/hg19 build; cOdds ratio; dEstimated as number of significant SNPs/independent analyzed SNPs. Genes with the largest normalized proportion of significant SNPs are in boldface.
